# Supplementary material for: Automatic Counterfeit Currency Detection Using a Novel Snapshot Hyperspectral Imaging Algorithm
Source: Sensors (Basel). 2023 Feb 10;23(4):2026. doi: 10.3390/s23042026 (PMC9967082; doi:10.3390/s23042026)
Supplement: Supplementary file 1 [file sensors-23-02026-s001.zip]

Archive with 1 entries (1 files):
- sensors-2182037-supplementary.pdf
